# Supplementary material for: Development of a Best Practice Guidance on Online Peer Support for People with Young-Onset Dementia
Source: Behav Sci (Basel). 2024 Aug 26;14(9):746. doi: 10.3390/bs14090746 (PMC11428312; doi:10.3390/bs14090746)
Supplement: Supplementary file 1 [file behavsci-14-00746-s001.zip]

Archive with 3 entries (3 files):
- Supplementary File S1 - Guiding Questions.pdf
- Supplementary File S2 - Best Practice Guidance (Part 1).pdf
- Supplementary File S3 -  Best Practice Guidance (Part 2).pdf
